# Supplementary material for: Effects of Caloric Restriction with Protein Supplementation on Plasma Protein Profiles in Middle-Aged Women with Metabolic Syndrome—A Preliminary Open Study
Source: J Clin Med. 2019 Feb 6;8(2):195. doi: 10.3390/jcm8020195 (PMC6406984; doi:10.3390/jcm8020195)
Supplement: Supplementary file 1 [file jcm-08-00195-s001.zip]

Archive with 1 entries (1 files):
- jcm-415300-supplementary.xlsx
