# Supplementary material for: Effects of Caloric Restriction with Protein Supplementation on Plasma Protein Profiles in Middle-Aged Women with Metabolic Syndrome—A Preliminary Open Study
Source: J Clin Med. 2019 Feb 6;8(2):195. doi: 10.3390/jcm8020195 (PMC6406984; doi:10.3390/jcm8020195)
Supplement: Supplementary file 1 [file jcm-08-00195-s001.zip › jcm-415300-supplementary.xlsx]

## Sheet: SampleNo-Index
Sample-Index	File Name	sex	age	BW1	BMI1	WAIST1	BF1	TP1	ALB1	GOT1	GPT1	BUN1	CR1	AC1	PC1	INSULIN1	HbA1c1	HOMA1	QUICKI1	TG1	TC1	HDLC1	LDLC1	CRP1	IL61	ZSCORE1	BW3	BMI3	WAIST3	BF3	TP3	ALB3	GOT3	GPT3	BUN3	CR3	AC3	PC3	INSULIN3	HbA1c3	HOMA3	QUICKI3	TG3	TC3	HDLC3	LDLC3	CRP3	IL63	ZSCORE3
Sample 1	CR pre-intervention	female	64.6051	64.5	27.3743	82.5	35.3	7.7	4.5	40	42	16.8	1.03	102	116	14.7	5.9	3.70222	0.319376	184	152	55	70	0.436	1.8	-0.180417	59.8	25.3796	75.5	31.9	7.9	4.6	31	26	19.4	0.89	94	120	12.1	6.1	2.8084	0.327234	65	153	59.8	65	0.161	1.71	-5.88239
Sample 2	CR pre-intervention	female	51	75.4	31.5874	93	46.9	7.6	4.2	33	43	15.1	0.63	105	155	11	5.7	2.85185	0.333285	167	217	49.4	129	0.2	1.41	2.26956	67.8	28.4036	84	44.1	8	4.4	24	27	24.4	0.73	101	137	24.9	5.6	6.20963	0.294073	145	207	44.7	138	0.221	0.59	1.02349
Sample 3	CR pre-intervention	female	50	63.7	25.5167	85	42.6	7.2	4.2	17	19	14.2	0.72	102	132	10.7	5.3	2.69481	0.333571	149	209	49.1	138	0.218	2.42	-0.567413	54.8	21.9516	71	40	7.7	4.5	18	14	8.5	0.64	100	138	6.36	5.2	1.57037	0.356702	63	184	38.2	127	0.22	2.36	-3.58958
Sample 4	CR pre-intervention	female	61.9713	92.9	35.3986	107	49.2	7.1	4.5	29	36	14.7	0.73	103	109	22	5.6	5.59506	0.29804	100	149	61	57	0.769	3.8	1.37388	81.3	30.9785	101	44.5	7.1	4.3	31	39	11	0.75	97	119	14.4	5.3	3.44889	0.317951	100	151	51.6	59	0.581	2.59	0.68593
Sample 5	CR pre-intervention	female	64	64.2	26.8954	82	43.2	7.3	4.2	26	23	15	0.54	101	143	13.1	5.6	3.26691	0.323102	175	255	58	168	0.113	1.08	-0.51324	54.6	22.8737	75	36.9	7.4	4.2	24	15	12.9	0.6	96	121	7.86	5.5	1.86311	0.3475	76	206	54.9	131	0.06	1.03	-4.11497
Sample 6	CR pre-intervention	female	66.2697	74.5	28.213	94	44.9	7.7	4.5	33	26	16	0.72	103	192	10.4	6.1	2.64494	0.333917	207	175	44	97	1.519	8.45	2.14244	68.9	26.0923	86	41.1	7.7	4.7	24	24	12.8	0.57	95	164	7.36	5.9	1.72642	0.351543	105	172	40.1	101	1.277	6.2	-1.97578
Sample 7	CR pre-intervention	female	53.2731	66.1	28.4225	82.5	39.6	6.5	4	29	37	9.4	0.63	107	90	6.76	5.7	1.78598	0.355591	156	233	49	150	0.356	2.54	1.97075	59.2	25.4555	79	34.4	6.9	4.3	24	19	15.8	0.63	101	101	6.21	5.7	1.54867	0.357473	137	214	42.5	143	0.053	1.01	-0.867778
Sample 8	CR post-intervention	female	64.6051	64.5	27.3743	82.5	35.3	7.7	4.5	40	42	16.8	1.03	102	116	14.7	5.9	3.70222	0.319376	184	152	55	70	0.436	1.8	-0.180417	59.8	25.3796	75.5	31.9	7.9	4.6	31	26	19.4	0.89	94	120	12.1	6.1	2.8084	0.327234	65	153	59.8	65	0.161	1.71	-5.88239
Sample 9	CR post-intervention	female	51	75.4	31.5874	93	46.9	7.6	4.2	33	43	15.1	0.63	105	155	11	5.7	2.85185	0.333285	167	217	49.4	129	0.2	1.41	2.26956	67.8	28.4036	84	44.1	8	4.4	24	27	24.4	0.73	101	137	24.9	5.6	6.20963	0.294073	145	207	44.7	138	0.221	0.59	1.02349
Sample 10	CR post-intervention	female	50	63.7	25.5167	85	42.6	7.2	4.2	17	19	14.2	0.72	102	132	10.7	5.3	2.69481	0.333571	149	209	49.1	138	0.218	2.42	-0.567413	54.8	21.9516	71	40	7.7	4.5	18	14	8.5	0.64	100	138	6.36	5.2	1.57037	0.356702	63	184	38.2	127	0.22	2.36	-3.58958
Sample 11	CR post-intervention	female	61.9713	92.9	35.3986	107	49.2	7.1	4.5	29	36	14.7	0.73	103	109	22	5.6	5.59506	0.29804	100	149	61	57	0.769	3.8	1.37388	81.3	30.9785	101	44.5	7.1	4.3	31	39	11	0.75	97	119	14.4	5.3	3.44889	0.317951	100	151	51.6	59	0.581	2.59	0.68593
Sample 12	CR post-intervention	female	64	64.2	26.8954	82	43.2	7.3	4.2	26	23	15	0.54	101	143	13.1	5.6	3.26691	0.323102	175	255	58	168	0.113	1.08	-0.51324	54.6	22.8737	75	36.9	7.4	4.2	24	15	12.9	0.6	96	121	7.86	5.5	1.86311	0.3475	76	206	54.9	131	0.06	1.03	-4.11497
Sample 13	CR post-intervention	female	66.2697	74.5	28.213	94	44.9	7.7	4.5	33	26	16	0.72	103	192	10.4	6.1	2.64494	0.333917	207	175	44	97	1.519	8.45	2.14244	68.9	26.0923	86	41.1	7.7	4.7	24	24	12.8	0.57	95	164	7.36	5.9	1.72642	0.351543	105	172	40.1	101	1.277	6.2	-1.97578
Sample 14	CR post-intervention	female	53.2731	66.1	28.4225	82.5	39.6	6.5	4	29	37	9.4	0.63	107	90	6.76	5.7	1.78598	0.355591	156	233	49	150	0.356	2.54	1.97075	59.2	25.4555	79	34.4	6.9	4.3	24	19	15.8	0.63	101	101	6.21	5.7	1.54867	0.357473	137	214	42.5	143	0.053	1.01	-0.867778
Sample 15	CRPS pre-intervention	female	64.1451	63.2	26.3059	81	34.8	7.2	4.3	30	14	15.4	0.56	100	85	18.5	6	4.5679	0.306075	70	208	76.1	111	0.021	2.72	-3.97086	57.1	23.7669	71.5	32.6	7.5	4.2	23	11	14.7	0.54	92	97	8.78	6.1	1.99447	0.343964	55	229	75.9	124	0.031	0.67	-8.08119
Sample 16	CRPS pre-intervention	female	44.4572	67.8	27.6822	84	40.3	7	4.3	22	24	11.3	0.74	89	171	9.67	5.5	2.12501	0.340737	148	207	59.3	129	0.133	3.87	-1.68395	57.4	23.436	69.5	30.2	6.8	4.3	22	20	10.4	0.72	81	122	5.1	5.3	1.02	0.382255	90	213	72.2	122	0.136	1.94	-6.85673
Sample 17	CRPS pre-intervention	female	51.5017	95.5	29.9728	110	50.1	7	4.3	22	19	9.7	0.61	105	122	10.5	5	2.72222	0.32869	118	172	44.1	113	0.099	2.22	1.43902	84.9	26.646	98	46.1	6.8	4.3	25	26	5.6	0.59	94	117	7.73	5	1.79412	0.349491	100	130	37.2	77	0.096	2.81	-0.218831
Sample 18	CRPS pre-intervention	female	51.206	71.3	27.1681	88	40.9	7	4.3	16	12	19.2	0.64	139	219	9.49	6.5	3.25706	0.320484	85	217	42.7	168	0.313	3.12	3.46023	68	25.9107	79	39.2	6.9	4.4	16	11	21.5	0.65	77	133	7.13	6.4	1.35558	0.365019	92	182	42.5	126	0.282	1.03	-3.33551
Sample 19	CRPS pre-intervention	female	60.1834	61.9	25.2733	80.5	30.5	7.7	3.4	25	14	14.3	0.65	95	95	10.6	4.2	2.48642	0.332997	126	197	37.7	121	0.425	8	0.328847	57.1	23.3135	73	26.5	8.3	3.4	27	18	15.4	0.68	90	85	10.3	3.9	2.28889	0.337032	103	179	36.3	112	0.306	3	-3.99271
Sample 20	CRPS pre-intervention	female	63.7782	68	26.8977	87	40.6	7.2	4.1	21	20	12.7	0.49	123	192	6.33	6.7	1.92244	0.347152	177	186	46.4	112	0.756	3.94	2.81272	63.8	25.2363	79	37.1	7.5	4.1	17	18	11.4	0.54	109	141	5.19	6.7	1.39681	0.363294	124	161	41.4	94	0.298	1.42	-0.377542
Sample 21	CRPS post-intervention	female	64.1451	63.2	26.3059	81	34.8	7.2	4.3	30	14	15.4	0.56	100	85	18.5	6	4.5679	0.306075	70	208	76.1	111	0.021	2.72	-3.97086	57.1	23.7669	71.5	32.6	7.5	4.2	23	11	14.7	0.54	92	97	8.78	6.1	1.99447	0.343964	55	229	75.9	124	0.031	0.67	-8.08119
Sample 22	CRPS post-intervention	female	44.4572	67.8	27.6822	84	40.3	7	4.3	22	24	11.3	0.74	89	171	9.67	5.5	2.12501	0.340737	148	207	59.3	129	0.133	3.87	-1.68395	57.4	23.436	69.5	30.2	6.8	4.3	22	20	10.4	0.72	81	122	5.1	5.3	1.02	0.382255	90	213	72.2	122	0.136	1.94	-6.85673
Sample 23	CRPS post-intervention	female	51.5017	95.5	29.9728	110	50.1	7	4.3	22	19	9.7	0.61	105	122	10.5	5	2.72222	0.32869	118	172	44.1	113	0.099	2.22	1.43902	84.9	26.646	98	46.1	6.8	4.3	25	26	5.6	0.59	94	117	7.73	5	1.79412	0.349491	100	130	37.2	77	0.096	2.81	-0.218831
Sample 24	CRPS post-intervention	female	51.206	71.3	27.1681	88	40.9	7	4.3	16	12	19.2	0.64	139	219	9.49	6.5	3.25706	0.320484	85	217	42.7	168	0.313	3.12	3.46023	68	25.9107	79	39.2	6.9	4.4	16	11	21.5	0.65	77	133	7.13	6.4	1.35558	0.365019	92	182	42.5	126	0.282	1.03	-3.33551
Sample 25	CRPS post-intervention	female	60.1834	61.9	25.2733	80.5	30.5	7.7	3.4	25	14	14.3	0.65	95	95	10.6	4.2	2.48642	0.332997	126	197	37.7	121	0.425	8	0.328847	57.1	23.3135	73	26.5	8.3	3.4	27	18	15.4	0.68	90	85	10.3	3.9	2.28889	0.337032	103	179	36.3	112	0.306	3	-3.99271
Sample 26	CRPS post-intervention	female	63.7782	68	26.8977	87	40.6	7.2	4.1	21	20	12.7	0.49	123	192	6.33	6.7	1.92244	0.347152	177	186	46.4	112	0.756	3.94	2.81272	63.8	25.2363	79	37.1	7.5	4.1	17	18	11.4	0.54	109	141	5.19	6.7	1.39681	0.363294	124	161	41.4	94	0.298	1.42	-0.377542

## Sheet: Protein-peptides
Protein Accession	Peptide	Unique	-10lgP	Mass	Length	ppm	m/z	z	RT	Area Sample 1	Area Sample 2	Area Sample 3	Area Sample 4	Area Sample 5	Area Sample 6	Area Sample 7	Area Sample 8	Area Sample 9	Area Sample 10	Area Sample 11	Area Sample 12	Area Sample 13	Area Sample 14	Area Sample 15	Area Sample 16	Area Sample 17	Area Sample 18	Area Sample 19	Area Sample 20	Area Sample 21	Area Sample 22	Area Sample 23	Area Sample 24	Area Sample 25	Area Sample 26	Fraction	Scan	Source File	#Spec	#Spec Sample 1	#Spec Sample 2	#Spec Sample 3	#Spec Sample 4	#Spec Sample 5	#Spec Sample 6	#Spec Sample 7	#Spec Sample 8	#Spec Sample 9	#Spec Sample 10
P01023|A2MG_HUMAN	R.HNVYINGITYTPVSSTNEK.D	Y	94.64	2136.05	19	0.2	1069.03	2	68.92	6890000	6540000	6400000	4500000	4960000	3850000	3530000	3900000	4150000	6270000	4690000	1900000	2350000	4110000	827000	7060000	7410000	3380000	5000000	5560000	1450000	8350000	2910000		2360000	823000	16	10972	CRMR-B65_170901.raw	94	4	4	4	4	4	4	4	4	4	4
P01023|A2MG_HUMAN	K.FSGQLNSHGC(+57.02)FYQQVK.T	Y	91.12	1898.87	16	-4.6	950.44	2	61.1	2760000	3510000	3690000	1780000	3620000	1940000	1650000	2410000	3150000	3960000	2760000	644000		2430000	533000	4460000	5590000	3170000	2050000	2900000	1480000	4430000	1740000		1650000	705000	5	9397	CR-B50_170901.raw	89	4	4	4	4	5	3	3	4	4	4
P01023|A2MG_HUMAN	R.AYIFIDEAHITQALIWLSQR.Q	Y	90.14	2387.26	20	4.9	1194.64	2	150.17	1100000	656000	1170000	651000	1100000	306000	469000	838000	686000	2070000	748000	905000	128000	234000	1660000	3640000	1320000	2100000	1230000	1970000	791000	4210000	2690000	585000	1620000	228000	2	26862	CR-B27_170901.raw	80	3	3	3	3	2	2	3	3	3	4
P01023|A2MG_HUMAN	K.LHTEAQIQEEGTVVELTGR.Q	Y	89.29	2109.07	19	-5.7	1055.54	2	73.44	3460000	4000000	4080000	2290000	3510000	3230000	2740000	1780000	2860000	3920000	5970000	1560000	894000	2650000	2850000	6590000	5310000	1220000	3500000	5310000	1800000	6580000	5800000	1050000	658000	787000	6	12412	CR-B7_170901.raw	140	7	5	9	6	9	4	4	4	4	4
P01023|A2MG_HUMAN	R.KDTVIKPLLVEPEGLEK.E	Y	88.11	1907.1	17	-2.7	636.705	3	79.13	559000	1150000	787000	466000	535000	1560000	802000	553000	782000	570000	682000	350000	225000	701000	40500	1500000	1320000	824000	383000	801000	332000	1460000	473000	18600	398000	155000	5	13113	CR-B50_170901.raw	99	4	4	4	4	4	5	4	4	4	4
P01023|A2MG_HUMAN	R.KYSDASDC(+57.02)HGEDSQAFC(+57.02)EK.F	Y	88.06	2232.87	19	-2.9	745.295	3	34.99	815000	981000	1280000	394000	884000	1050000	606000	459000	557000	593000	832000	194000		772000		1930000	1130000	724000	452000	768000	229000	1450000	169000		566000		1	4356	CR-B13_170901.raw	76	3	4	4	4	3	4	4	3	4	4
P01023|A2MG_HUMAN	K.ALLAYAFALAGNQDK.R	Y	84.98	1564.82	15	-0.4	783.419	2	113.23	1000000	1190000	1170000	803000	758000	1000000	1610000	621000	945000	1340000	719000	475000	468000	1120000	704000	1810000	1930000	799000	1060000	916000	925000	1280000	1480000	403000	740000	475000	18	19674	CRMR-B75_170901.raw	104	4	4	4	4	4	4	4	4	4	4
P01023|A2MG_HUMAN	K.DTVIKPLLVEPEGLEK.E	Y	83.5	1779	16	-0.6	594.008	3	91.53	996000	1270000	1460000	606000	755000	829000	845000	679000	855000	1060000	558000	343000	181000	775000	60000	1900000	1890000	884000	475000	812000	378000	1770000	465000	36800	644000	277000	18	15342	CRMR-B75_170901.raw	95	4	4	4	4	4	4	4	4	4	4
P01023|A2MG_HUMAN	K.QQNAQGGFSSTQDTVVALHALSK.Y	Y	83.41	2386.19	23	-2.4	796.401	3	82.36	987000	1550000	948000	893000	785000	1440000	1540000	677000	798000	1200000	960000	566000	1150000	1300000	516000	2130000	1980000	710000	591000	639000	822000	1920000	977000	310000	996000	643000	2	13680	CR-B27_170901.raw	50	2	2	2	2	2	1	2	2	2	2
P01023|A2MG_HUMAN	K.VDLSFSPSQSLPASHAHLR.V	Y	81.24	2048.04	19	-0.9	513.018	4	75.67	430000	2290000	2170000	1560000	1450000	2260000	2110000	1280000	1880000	2900000	1320000	477000	567000	1730000		3050000	3830000	1750000	762000	1880000	889000	3880000	1730000		1180000	150000	18	12161	CRMR-B75_170901.raw	95	4	4	4	4	4	4	4	4	4	4
P01023|A2MG_HUMAN	R.TEVSSNHVLIYLDK.V	Y	80.97	1616.84	14	-1.8	809.426	2	74.33	784000	1180000	796000	596000	548000	551000	552000	350000	562000	657000	691000	220000	510000	602000	949000	1030000	1090000	692000	334000	1030000	544000	1680000	1110000	367000	564000	413000	22	12093	CRMR-R65_170901.raw	89	3	4	3	4	4	3	3	2	3	4
P01023|A2MG_HUMAN	R.LVHVEEPHTETVR.K	Y	79.33	1544.79	13	-1.4	387.205	4	43.02	2010000	2250000	2020000	802000	877000	3520000	2150000	550000	852000	899000	965000	297000	595000	1390000	54500	2220000	2750000	1380000	580000	1150000		2640000	611000		598000	240000	18	5538	CRMR-B75_170901.raw	113	6	6	7	3	4	5	6	4	4	4
P01023|A2MG_HUMAN	K.GHFSISIPVKSDIAPVAR.L	N	76.62	1893.05	18	-1.7	632.022	3	84.19							34800																				7	14103	CR-B8_170901.raw	1	0	0	0	0	0	0	1	0	0	0
P01023|A2MG_HUMAN	K.SSSNEEVMFLTVQVK.G	Y	76.33	1696.83	15	-2.8	849.422	2	96.96	1100000	992000	1100000	573000	795000	858000	364000		748000	1420000	1140000	371000	173000	657000	788000	1020000	1020000	984000	736000	1050000	642000	2130000	1740000	283000	975000	244000	22	16558	CRMR-R65_170901.raw	69	3	3	3	2	2	3	2	2	2	3
P01023|A2MG_HUMAN	K.M(+15.99)C(+57.02)PQLQQYEMHGPEGLR.V	Y	76.1	2088.92	17	0.7	697.314	3	69.16	1020000	989000	1480000	912000	1440000	1170000	888000	1130000	1860000	2180000	1730000	381000		748000		2450000	2020000	1100000	1240000	1800000	867000	2460000	759000	86000	1560000	542000	2	11071	CR-B27_170901.raw	46	2	2	2	2	2	2	2	2	2	1
P01023|A2MG_HUMAN	R.KYSDASDC(+57.02)HGEDSQAFCEK.F	Y	76.07	2175.85	19	-1.4	726.289	3	37.12							309000																				7	4794	CR-B8_170901.raw	3	0	0	0	0	0	0	3	0	0	0
P01023|A2MG_HUMAN	K.MC(+57.02)PQLQQYEMHGPEGLR.V	Y	75.64	2072.92	17	-1.1	1037.47	2	74.2	8880000	8900000	9700000	5000000	5910000	9820000	6950000	4790000	6310000	9100000	9690000	2610000	612000	7450000	852000	9830000	14900000	7210000	6910000	9210000	4490000	8770000	3460000	303000	3390000	1380000	22	12068	CRMR-R65_170901.raw	94	4	4	4	4	4	4	4	4	4	4
P01023|A2MG_HUMAN	K.FSGQLNSHGCFYQQVK.T	Y	75.43	1841.85	16	-1.7	614.957	3	65.62							1320000										507000										7	10444	CR-B8_170901.raw	6	0	0	0	0	0	0	4	0	0	0
P01023|A2MG_HUMAN	R.SPC(+57.02)YGYQWVSEEHEEAHHTAYLVFSPSK.S	Y	75.07	3337.48	28	2.1	835.378	4	89.17	1760000	2190000	1700000	1230000	1430000	2620000	2780000	1220000	1360000	1920000	1240000	681000		1340000	867000	4260000	3900000	1760000	884000	1970000	623000	3640000	2030000		1230000	493000	2	15023	CR-B27_170901.raw	49	2	2	2	2	1	3	2	2	2	3
P01023|A2MG_HUMAN	K.MVSGFIPLKPTVK.M	N	74.66	1415.82	13	-2.9	708.916	2	81.03	702000	1060000	864000	526000		1130000	607000	638000	553000	605000	264000	200000	445000	913000	222000	1710000	1890000	1160000	629000	936000	518000	1150000	782000	100000	486000	328000	18	13238	CRMR-B75_170901.raw	79	2	4	2	2	1	4	2	4	4	2
P01023|A2MG_HUMAN	K.SSSNEEVM(+15.99)FLTVQVK.G	Y	74.61	1712.83	15	-2	857.42	2	87.18	329000	385000	359000	289000	214000	175000	355000	180000	324000	478000	261000	256000	267000	195000	674000	808000	628000	263000	201000	293000	374000	1170000	830000	257000	248000		16	14652	CRMR-B65_170901.raw	60	2	2	2	2	2	2	2	2	2	2
P01023|A2MG_HUMAN	R.TEHPFTVEEFVLPK.F	Y	74.16	1671.85	14	-1.2	836.932	2	98.39	3080000	3460000	4930000	2060000	2390000	2460000	2240000	2120000	2910000	3120000	2910000	1000000	844000	2180000	303000	2740000	4310000	2850000	2210000	3280000	1160000	4610000	1760000	183000	1960000	990000	18	16704	CRMR-B75_170901.raw	97	4	4	4	4	4	4	4	4	4	4
P01023|A2MG_HUMAN	K.DMYSFLEDMGLK.A	Y	74.08	1447.64	12	-2.5	724.824	2	135.54	3690000		4530000		3200000					5460000	3430000	1500000	1180000	4030000		5450000	7540000	4230000	4140000	4270000		3710000	2450000		3680000		18	24105	CRMR-B75_170901.raw	30	2	0	2	0	2	0	0	0	0	2
P01023|A2MG_HUMAN	K.FRVVSMDENFHPLNELIPLVYIQDPK.G	Y	73.66	3112.61	26	0.2	1038.54	3	132.12	651000	280000	250000	267000	338000	1440000	1940000	388000	142000		99800			302000	784000	209000	1180000	107000	562000	693000	1020000		345000	496000	220000	763000	6	23978	CR-B7_170901.raw	40	2	2	2	2	1	3	2	2	1	0
P01023|A2MG_HUMAN	R.TGTHGLLVKQEDMK.G	N	73.18	1555.8	14	-2.5	519.607	3	41.69						214000	152000										35100										6	5896	CR-B7_170901.raw	8	0	0	0	0	0	4	3	0	0	0
P01023|A2MG_HUMAN	K.HYDGSYSTFGER.Y	Y	73.16	1417.59	12	-3.1	709.8	2	45.37	2090000	1170000	2790000	1020000	1800000	2990000	1830000	724000	1520000	1340000	2140000	360000	828000	1280000		2810000	3860000	2620000	1420000	2980000	618000	1790000	664000		1660000	582000	18	5995	CRMR-B75_170901.raw	94	3	4	4	4	4	4	4	4	4	4
P01023|A2MG_HUMAN	R.IAQWQSFQLEGGLK.Q	Y	72.55	1603.84	14	0.6	802.926	2	96.59	4950000	5160000	6270000	3570000	4770000	2930000	3590000	2620000	4990000	5740000	5680000	1830000	2680000	4080000	3370000	4450000	8880000	5420000	4260000	6330000	1770000	6990000	4310000	1250000	5120000	1450000	18	16343	CRMR-B75_170901.raw	99	2	4	3	3	2	2	3	3	4	5
P01023|A2MG_HUMAN	K.VYDYYETDEFAIAEYNAPC(+57.02)SK.D	Y	71.85	2547.08	21	-3.6	850.03	3	96.09	293000	365000	534000	338000		216000	167000	101000	383000	261000	304000	97300		294000		373000	431000	597000	237000		200000	698000	256000		349000	98200	2	16378	CR-B27_170901.raw	37	2	2	2	2	0	2	2	1	2	1
P01023|A2MG_HUMAN	K.YDVENC(+57.02)LANK.V	Y	71	1224.54	10	-0.9	613.279	2	51.56	742000	1190000	1100000	449000	1100000	596000	441000	378000	715000	789000	682000	198000	55500	648000	35800	1270000	1000000	840000	470000	744000		1530000	313000	17600	791000	181000	22	7555	CRMR-R65_170901.raw	50	2	2	2	2	2	2	2	2	2	2
P01023|A2MG_HUMAN	K.QFSFPLSSEPFQGSYK.V	Y	70.62	1847.87	16	-1.8	616.964	3	105.25	6190000	6260000	8330000	4080000		3990000	4960000	3990000	6180000	9400000	9740000	2150000	3370000	6130000	1690000	8820000	11300000	5520000	4930000	7740000	3080000	6680000	4420000	841000	7440000	1790000	22	18202	CRMR-R65_170901.raw	87	4	4	4	3	2	4	4	4	4	3
P01023|A2MG_HUMAN	K.GHFSISIPVK.S	N	70.45	1083.61	10	-1	542.811	2	75.02	2320000	2160000	3250000	959000	1320000	2760000	2820000	1630000	2070000	3010000	2650000	917000	689000	1970000	1430000	3400000	6240000	1930000	972000	2710000	1200000	3820000	2300000	610000	1440000	618000	18	12028	CRMR-B75_170901.raw	125	4	4	5	4	4	6	6	5	5	4
P01023|A2MG_HUMAN	R.AFQPFFVELTMPYSVIR.G	N	69.31	2044.05	17	6.4	1023.04	2	144.94	1550000	998000	1070000	852000	1380000	2670000	2160000	1000000	753000	1700000	1160000	442000	195000	660000	1510000	876000	2510000	883000	1160000	1140000	903000	1080000	1510000	805000	1020000	424000	18	26075	CRMR-B75_170901.raw	51	2	2	2	2	2	3	2	1	2	2
P01023|A2MG_HUMAN	R.SLFTDLEAENDVLHC(+57.02)VAFAVPK.S	Y	69.24	2474.22	22	-4.4	825.742	3	132.71	916000	1480000	2030000	852000	2330000	458000	507000	684000	1190000	1710000	2710000	1080000		3250000	1650000	3520000	1320000	2010000	966000	1090000	915000	3100000	3040000	1380000	2410000		3	24026	CR-B28_170901.raw	49	2	2	2	2	2	2	2	1	2	2
P01023|A2MG_HUMAN	K.VTGEGC(+57.02)VYLQTSLK.Y	Y	68.6	1553.78	14	-1.7	777.894	2	69.66	669000	870000	968000	588000	787000	391000	476000	337000	526000	1150000	830000			413000	632000		1230000	801000	582000	916000	400000	1520000	1070000	143000	543000		23	9648	CRMR-R73_170901.raw	51	1	4	2	2	2	2	2	2	1	4
P01023|A2MG_HUMAN	R.VSVQLEASPAFLAVPVEK.E	Y	68.59	1883.04	18	-2.1	942.525	2	106.44	2000000	1490000	1470000	1010000	781000	1110000	1220000	492000	1070000	1730000	1400000	437000	309000	869000	1270000	1510000	1570000	1070000	986000	1330000	796000	2310000	2280000	768000	1220000	413000	22	18443	CRMR-R65_170901.raw	84	4	4	3	4	2	4	4	5	3	2
P01023|A2MG_HUMAN	R.LLLQQVSLPELPGEYSMK.V	Y	68.35	2044.09	18	-1.9	1023.05	2	119.15	1120000	1080000	1370000	783000	726000	837000	769000	541000	598000	1030000	833000	346000	238000	910000	373000	1200000	2020000	1050000	1490000	2170000	503000	1920000	809000	206000	994000		18	20878	CRMR-B75_170901.raw	58	2	2	2	2	3	3	2	2	2	2
P01023|A2MG_HUMAN	K.DMYSFLEDM(+15.99)GLK.A	Y	68.23	1463.63	12	-3.8	732.82	2	104.95		596000	602000	535000	854000		344000	405000	694000		561000	376000	485000	753000	388000	950000		398000		664000	314000	874000	588000	172000	872000	198000	3	18559	CR-B28_170901.raw	41	0	2	2	2	2	0	1	2	2	0
P01023|A2MG_HUMAN	R.SSGSLLNNAIK.G	N	68.18	1102.6	11	-0.9	552.306	2	60.59	861000	1060000	1050000	583000	951000	769000	731000	500000	614000	693000	630000	195000	347000	723000	43800	1210000	1320000	828000	970000	867000	417000	1050000	439000	23000	636000	345000	18	9078	CRMR-B75_170901.raw	53	2	2	2	2	2	2	2	2	2	2
P01023|A2MG_HUMAN	K.SGGRTEHPFTVEEFVLPK.F	Y	67.82	2029.03	18	-0.1	677.35	3	89.89																	192000				50000					38100	17	15023	CRMR-B73_170901.raw	3	0	0	0	0	0	0	0	0	0	0
P01023|A2MG_HUMAN	R.SLFTDLEAENDVLHCVAFAVPK.S	Y	67.62	2417.19	22	-0.9	1209.6	2	141.54	1030000	1090000		296000		1660000	3900000	628000		2690000				93300			2590000		1510000								7	25172	CR-B8_170901.raw	21	2	2	0	1	0	2	4	2	0	3
P01023|A2MG_HUMAN	K.YDVENC(+57.02)LANKVDLSFSPSQSLPASHAHLR.V	Y	66.65	3254.58	29	-0.9	814.651	4	92.31	250000	288000	347000	142000	244000	327000	347000	172000	161000	253000				289000	193000	451000	448000	165000	245000	211000	144000	223000	334000		302000		10	15436	CR-R28_170901.raw	33	2	1	2	1	1	2	1	1	1	2
P01023|A2MG_HUMAN	K.M(+15.99)VSGFIPLKPTVK.M	N	66.55	1431.82	13	-3	478.278	3	74.64	103000	138000	129000		83100	93000	126000	128000	156000	170000	129000		122000	128000	34500	199000	157000				93800	453000	234000	53000	260000	138000	16	12139	CRMR-B65_170901.raw	36	1	2	1	0	2	1	2	1	2	1
P01023|A2MG_HUMAN	K.MC(+57.02)PQLQQYEM(+15.99)HGPEGLR.V	Y	66.2	2088.92	17	-3.6	697.311	3	65.86	3840000	3230000	4380000	1930000	3190000	1720000	2580000	2840000	117000	5010000	3910000	1070000	211000	3170000	415000	5060000	5310000	3440000	3640000	4260000	1150000	5010000	1940000		3140000	953000	2	10418	CR-B27_170901.raw	74	4	3	4	2	4	2	2	3	4	4
P01023|A2MG_HUMAN	K.NEDSLVFVQTDK.S	Y	65.68	1393.67	12	-3.9	697.841	2	69.93	2050000	2750000	3440000	1850000	2500000	2430000	2350000	1350000	3100000	3360000	2890000	1080000	1590000	1880000	341000	3690000	3980000	2130000	1590000	2630000	1260000	3140000	1280000	140000	2450000	532000	20	11015	CRMR-B87_170901.raw	57	2	3	2	2	2	2	2	2	2	2
P01023|A2MG_HUMAN	K.LSFYYLIMAK.G	N	65.27	1247.66	10	-1.8	624.837	2	119.53	700000	698000	788000	767000	457000	495000	385000	297000	323000	924000	496000	296000	69100	212000	687000	738000	536000	766000	681000	832000	454000	1100000	896000	311000	795000	185000	7	20985	CR-B8_170901.raw	51	1	2	2	2	2	2	2	2	2	2
P01023|A2MG_HUMAN	R.LLLQQVSLPELPGEYSM(+15.99)K.V	Y	65.16	2060.09	18	-0.1	1031.05	2	113.59	680000	402000	675000	275000	306000	141000	588000	242000	601000	520000	326000	188000	285000	535000	198000	1120000	719000	251000	253000	339000	209000	1370000	497000	222000	683000	226000	3	20287	CR-B28_170901.raw	63	3	2	3	2	2	2	4	2	3	2
P01023|A2MG_HUMAN	K.DM(+15.99)YSFLEDMGLK.A	Y	65.14	1463.63	12	-2.8	732.821	2	114.73	464000	736000	836000	511000	587000	355000	457000	546000	1070000	896000	732000	307000	420000	709000	440000	972000	1100000	693000	662000	858000	415000	1010000	725000	242000	849000	314000	18	19983	CRMR-B75_170901.raw	51	1	2	2	2	2	2	2	2	2	2
P01023|A2MG_HUMAN	K.YSDASDC(+57.02)HGEDSQAFC(+57.02)EK.F	Y	65.08	2104.77	18	-5.7	702.595	3	38.26	235000	440000	401000	107000	319000	225000	138000	146000	206000	200000	279000	69200		229000		637000	405000	306000	152000	254000	175000	646000	130000		280000	105000	11	4792	CR-R31_170901.raw	41	2	2	2	1	2	1	2	2	2	2
P01023|A2MG_HUMAN	K.AAQVTIQSSGTFSSK.F	Y	64.55	1510.76	15	-2.8	756.386	2	52.56	1390000	1550000	1860000	882000	1160000	1430000	1210000	659000	868000	1220000	968000		866000	1100000	925000	1550000	2240000	1180000	698000	1400000	456000	1750000	907000	204000	701000	314000	22	7763	CRMR-R65_170901.raw	76	4	4	4	2	4	2	3	2	2	3
P01023|A2MG_HUMAN	K.YDVENCLANK.V	Y	64.32	1167.52	10	-4.1	584.766	2	61.79		36100					288000										82600										7	9678	CR-B8_170901.raw	5	0	1	0	0	0	0	2	0	0	0
P01023|A2MG_HUMAN	K.AHTSFQISLSVSYTGSR.S	Y	64.14	1839.91	17	-2.1	614.31	3	82.5																47400						159000	43700				22	13712	CRMR-R65_170901.raw	3	0	0	0	0	0	0	0	0	0	0
P01023|A2MG_HUMAN	R.NALFCLESAWK.T	Y	63.95	1280.62	11	-1.3	641.318	2	111.7	63000					153000	814000			197000							349000		156000								7	19451	CR-B8_170901.raw	11	1	0	0	0	0	2	2	0	0	2
P01023|A2MG_HUMAN	K.KLSFYYLIMAK.G	N	63.92	1375.76	11	-4.4	688.883	2	105.59		167000	98200	211000	65000	180000	1060000			398000	181000	33000			578000	559000	596000	32000	70700	141000	568000	350000	722000	223000	53200	247000	7	18273	CR-B8_170901.raw	51	0	2	1	2	1	2	4	0	0	2
P01023|A2MG_HUMAN	K.DM(+15.99)YSFLEDM(+15.99)GLK.A	Y	63.72	1479.63	12	-1	740.82	2	86.69	340000	330000	375000	276000			223000	414000	603000	580000		276000	454000	328000	526000	718000	464000		182000	327000	350000	869000	557000	274000	499000	256000	22	14544	CRMR-R65_170901.raw	44	2	2	2	2	0	0	2	2	2	2
P01023|A2MG_HUMAN	R.LLIYAVLPTGDVIGDSAK.Y	Y	63.3	1844.03	18	-2.6	923.02	2	117.53	2140000	1990000	1830000	1160000	1400000	1400000	1170000	633000	1140000	2860000	1800000	458000	126000	966000	1140000	1310000	2050000	1260000	2810000	1630000	1160000	4060000	2810000	689000	1740000	447000	10	20514	CR-R28_170901.raw	52	2	2	2	2	2	2	2	2	2	2
P01023|A2MG_HUMAN	K.ATVLNYLPK.C	N	62.7	1017.59	9	-3	509.799	2	83.03	2060000		70700	1120000	1260000	1550000	1460000	1020000	1330000	1880000	1100000			1420000	131000	1900000	2560000	1300000	1470000	2310000	646000	1880000				502000	22	13821	CRMR-R65_170901.raw	34	1	0	1	1	2	2	1	2	2	2
P01023|A2MG_HUMAN	K.ETTFNSLLC(+57.02)PSGGEVSEELSLK.L	Y	62.65	2396.14	22	-5.3	1199.07	2	110.1	180000	658000	787000	366000	534000				566000	840000	557000	89300		219000		836000	150000	511000	311000	450000		1810000	116000		571000		22	19164	CRMR-R65_170901.raw	55	2	4	4	2	4	0	0	0	4	4
P01023|A2MG_HUMAN	K.AIGYLNTGYQR.Q	Y	62.45	1254.64	11	-3.9	628.323	2	60.23	7160000	6990000	9460000	4210000	6630000	6880000	5540000	4060000	6620000	7550000	8770000	1810000	4900000	6100000	938000	11500000	10500000	7510000	6890000	9220000	3100000	8410000	2960000	317000	4560000	2070000	1	9427	CR-B13_170901.raw	52	2	2	2	2	2	2	2	2	2	2
P01023|A2MG_HUMAN	K.GPTQEFK.K	Y	61.5	805.397	7	-1.7	403.705	2	31.55	150000	192000	234000		56600	106000	282000	59000	88700	43300	102000		149000	155000		125000	265000	67700	43900	83900	94800	276000	38200		78700	52300	7	3743	CR-B8_170901.raw	46	2	2	2	0	2	2	2	2	2	2
P01023|A2MG_HUMAN	R.NQGNTWLTAFVLK.T	N	61.41	1490.79	13	-1.1	746.4	2	119.81	1850000	1890000	1550000	1520000	1170000	1470000	1610000	43500	1260000	1980000		660000	682000	1600000	853000	2540000	3350000	1600000	45700	1660000	961000	2110000	1320000	449000		695000	12	20051	CR-R50_170901.raw	79	4	4	3	4	2	2	4	4	4	4
P01023|A2MG_HUMAN	K.EQAPHC(+57.02)IC(+57.02)ANGR.Q	Y	61.2	1411.61	12	-1.7	706.81	2	30.8	133000	317000	241000	88300	102000	483000	61000	82700	85200	62500	99200	31500		142000		304000	338000	104000	62700		89700	276000	54200		68100	53900	6	3749	CR-B7_170901.raw	62	3	3	4	2	2	4	4	2	2	2
P01023|A2MG_HUMAN	K.VSNQTLSLFFTVLQDVPVR.D	Y	61.16	2162.17	19	-0.2	1082.09	2	155.46	102000	123000	105000	66500	89700				114000	79800	62400					448000	99300	91100		676000		1330000	212000	101000	482000	60200	2	27781	CR-B27_170901.raw	29	2	2	1	1	1	0	0	0	1	1
P01023|A2MG_HUMAN	R.AFQPFFVELTM(+15.99)PYSVIR.G	N	60.28	2060.04	17	-0.2	1031.03	2	136.5	890000	803000	760000	1070000	431000	732000	2270000	1150000	729000	1020000	323000	695000	412000	755000	1460000	847000	1540000	355000	401000	724000	922000	649000	2720000	1020000	461000	388000	7	24212	CR-B8_170901.raw	82	3	3	3	4	3	3	4	2	3	4
P01023|A2MG_HUMAN	R.NALFC(+57.02)LESAWK.T	Y	59.36	1337.64	11	-2.8	669.827	2	106.38		525000			714000	136000	236000	209000	530000		760000	310000		462000	666000	1080000	930000	880000		692000	501000	1200000	924000	389000	777000	176000	5	18641	CR-B50_170901.raw	38	0	2	0	0	2	1	2	2	2	0
P01023|A2MG_HUMAN	R.VGFYESDVMGR.G	Y	59.33	1258.57	11	-1.9	630.289	2	71.64	7510000	6970000	7660000	5660000	8330000	7010000	5050000	3560000	7130000	8090000	8040000	2400000	2850000	5940000	528000	12200000	11800000	6090000	7010000	7180000	3860000	8240000	2550000	207000	4820000	1880000	5	11600	CR-B50_170901.raw	57	3	2	2	2	2	2	2	2	2	3
P01023|A2MG_HUMAN	R.TGTHGLLVK.Q	N	59.24	924.539	9	-1.2	463.276	2	37.28	119000	119000	126000	40800		136000	149000	29300	30400		46100		87800	71300			209000	36900	17000	41600	41700	156000	28300		37500	31200	22	4786	CRMR-R65_170901.raw	33	2	2	1	2	0	2	2	2	1	0
P01023|A2MG_HUMAN	K.LPPNVVEESAR.A	Y	58.94	1209.64	11	-2.5	605.823	2	52.48	2840000	4160000	4280000	1760000	2980000	1800000	1470000	1420000	2820000	2270000	2190000	848000	851000	2260000		4740000	3070000	2400000	1800000	3580000	676000	4890000	766000		2010000		16	7638	CRMR-B65_170901.raw	111	6	7	6	5	6	3	5	4	4	5
P01023|A2MG_HUMAN	R.VTAAPQSVC(+57.02)ALR.A	Y	58.85	1271.67	12	-1.5	636.839	2	52.57	3460000	4790000	4950000	2670000	6010000	2430000	1460000	2390000	3090000	3320000	4320000	821000		3690000		5660000	4370000	2580000	3410000	4530000	1620000	4950000	1480000	168000	3280000	747000	6	8101	CR-B7_170901.raw	48	2	2	2	2	2	2	2	2	2	2
P01023|A2MG_HUMAN	K.DNSVHWERPQKPK.A	Y	58.56	1619.82	13	-2.5	540.945	3	36.01	352000	451000	444000	126000	308000	503000	356000		134000		160000		318000	237000		551000	404000	225000	124000	269000		459000			136000		6	4750	CR-B7_170901.raw	36	2	2	2	1	3	2	2	1	1	0
P01023|A2MG_HUMAN	R.VGFYESDVM(+15.99)GR.G	Y	58.36	1274.56	11	-0.4	638.287	2	55.7	3040000	3330000	3910000	2040000	3840000	1770000	2440000	2020000	4410000	5120000	4310000	1100000	2430000	3360000	342000	4180000	4740000	2280000	4470000	3020000	1050000	3820000	1770000	195000	3740000	1130000	22	8381	CRMR-R65_170901.raw	51	2	2	2	2	2	2	2	2	2	2
P01023|A2MG_HUMAN	K.FEVQVTVPK.I	Y	57.81	1045.58	9	-2.1	523.797	2	72.59	5590000	5390000	5340000	2730000	3560000	4430000	5440000	2880000	4190000	5830000	5110000	1790000		4300000	5260000	9230000	9460000	3940000	3980000	4560000	2360000	7340000	5220000	1600000	4030000	1270000	2	11754	CR-B27_170901.raw	48	4	1	4	2	1	1	1	1	1	2
P01023|A2MG_HUMAN	K.LSFYYLIM(+15.99)AK.G	N	57.09	1263.66	10	0.2	632.836	2	108.22	153000	220000	122000	150000	101000		130000	90700	109000	165000	96700	136000		78700	262000	162000		116000		148000	132000	215000	337000	104000		68500	20	18728	CRMR-B87_170901.raw	44	2	2	2	2	2	0	2	2	3	2
P01023|A2MG_HUMAN	R.VTAAPQSVCALR.A	Y	56.8	1214.64	12	-2.6	608.328	2	59.48		53300					1550000										119000										7	9213	CR-B8_170901.raw	5	0	1	0	0	0	0	2	0	0	0
P01023|A2MG_HUMAN	R.LVHVEEPHTETVRK.Y	Y	56.49	1672.89	14	-0.2	419.23	4	37.34						78100																					6	5007	CR-B7_170901.raw	1	0	0	0	0	0	1	0	0	0	0
P01023|A2MG_HUMAN	K.SIYKPGQTVK.F	Y	56.34	1119.63	10	-1.1	560.821	2	34.03	890000	872000	810000	344000	314000	1380000	1270000		101000	61000	468000		650000	639000		436000	1040000	431000	261000	451000	96100	469000			387000	60200	22	4166	CRMR-R65_170901.raw	66	4	4	4	4	3	4	4	0	1	3
P01023|A2MG_HUMAN	R.SASNM(+15.99)AIVDVK.M	Y	56.13	1149.57	11	-3	575.79	2	44.06	300000	329000	554000	120000	178000	152000	303000	95800	179000	177000		58700	238000	242000		410000	338000	166000	101000	254000	48400	367000	50700		273000	130000	16	5944	CRMR-B65_170901.raw	47	2	2	2	2	2	2	2	2	2	2
P01023|A2MG_HUMAN	K.EEFPFALGVQTLPQTC(+57.02)DEPK.A	Y	55.47	2305.09	20	0.1	1153.55	2	111.93		89500														214000	67900			44400		554000					2	19489	CR-B27_170901.raw	8	0	2	0	0	0	0	0	0	0	0
P01023|A2MG_HUMAN	K.KDNSVHWERPQKPK.A	Y	55.27	1747.91	14	-1.3	437.985	4	31.82						774000																					6	3938	CR-B7_170901.raw	2	0	0	0	0	0	2	0	0	0	0
P01023|A2MG_HUMAN	K.YGAATFTR.T	N	54.72	885.434	8	-2.4	443.723	2	42.21	1910000	1940000	2070000	1260000	1380000	2630000	2080000	967000	1500000	1250000	1520000	456000	1340000	2130000	118000	2730000	3450000	1470000		2020000	969000	2020000	815000	85700	1590000	684000	2	5674	CR-B27_170901.raw	52	2	2	2	2	2	2	2	2	2	2
P01023|A2MG_HUMAN	R.SASNMAIVDVK.M	Y	53.78	1133.58	11	-3.6	567.793	2	58.22	670000	806000	767000	622000	629000	747000	859000	342000	461000	603000	452000	178000	292000	387000	73900	1040000	966000	741000	760000	619000	326000	740000	359000		409000	184000	3	9087	CR-B28_170901.raw	50	2	2	2	2	2	2	2	2	2	2
P01023|A2MG_HUMAN	K.GVPIPNKVIFIR.G	Y	52.84	1351.83	12	-1.6	676.923	2	88.44						331000	415000	89300		53300				50800	33200	51000	436000		125000	61400	104000		35900			89400	6	15420	CR-B7_170901.raw	27	0	0	0	0	0	4	4	1	0	1
P01023|A2MG_HUMAN	K.YSDASDC(+57.02)HGEDSQAFCEK.F	Y	52.19	2047.75	18	-0.6	683.591	3	40.41							87400																				7	5436	CR-B8_170901.raw	1	0	0	0	0	0	0	1	0	0	0
P01023|A2MG_HUMAN	K.SKAIGYLNTGYQR.Q	Y	51.01	1469.76	13	-2.2	490.927	3	52.4							175000										18800				61200					56700	17	7506	CRMR-B73_170901.raw	7	0	0	0	0	0	1	1	0	0	0
P01023|A2MG_HUMAN	R.QTVSWAVTPK.S	Y	50.94	1115.6	10	-3.5	558.804	2	61.37	4740000	5580000	5110000	2900000	4300000	4030000	4120000	3230000	4280000	5530000	4890000	1220000	1070000	2910000	588000	5570000	6750000	4590000	4130000	5580000	1610000	5540000	1790000	184000	2980000	918000	16	9438	CRMR-B65_170901.raw	50	2	2	2	2	2	2	2	2	2	2
P01023|A2MG_HUMAN	R.QGIPFFGQVR.L	Y	50.69	1147.61	10	-1.8	574.813	2	97.53	6430000	5780000	6320000	3940000	5700000	4320000	5560000	4060000	5860000	7100000	6040000	2080000	2500000	6160000	1380000	7740000	9210000	6330000	4670000	6550000	2810000	6570000	3570000	527000	5530000	2500000	16	16696	CRMR-B65_170901.raw	59	3	2	2	2	3	2	2	1	2	3
P01023|A2MG_HUMAN	K.SDIAPVAR.L	N	50.63	827.45	8	-0.3	414.732	2	35.88	191000	260000	222000	112000	87400	292000	286000	93500	105000	74800	127000		96500	160000		210000	331000	114000	78900	136000	120000	221000	54900		111000	73100	16	4359	CRMR-B65_170901.raw	46	2	2	2	2	2	2	2	2	2	2
P01023|A2MG_HUMAN	R.TTVMVKNEDSLVFVQTDK.S	Y	50.52	2053.04	18	-0.9	685.353	3	77.71						109000	108000																				7	12835	CR-B8_170901.raw	2	0	0	0	0	0	1	1	0	0	0
P01023|A2MG_HUMAN	K.AGAFC(+57.02)LSEDAGLGISSTASLR.A	N	48.99	2082.01	21	0.3	1042.01	2	100.04																						97000	55800				23	15405	CRMR-R73_170901.raw	3	0	0	0	0	0	0	0	0	0	0
P01023|A2MG_HUMAN	K.KLSFYYLIM(+15.99)AK.G	N	48.44	1391.75	11	-1.8	464.924	3	96.56		74400					208000	44000							110000	77800	94700				108000		202000	61100		45300	7	16510	CR-B8_170901.raw	17	0	1	0	0	0	0	3	1	0	0
P01023|A2MG_HUMAN	R.VVSM(+15.99)DENFHPLNELIPLVYIQDPK.G	Y	47.71	2825.43	24	-3.4	942.814	3	127.23									3100000	3420000	1820000	2050000	2190000	2350000	3980000	2800000		2350000		2650000		4260000	6670000	2730000	3530000		22	22555	CRMR-R65_170901.raw	20	0	0	0	0	0	0	0	0	2	1
P01023|A2MG_HUMAN	K.SSSNEEVMFLTVQVKGPTQEFK.K	Y	47.26	2484.22	22	1.3	829.082	3	100.18																					54500						21	15844	CRMR-R101_170901.raw	1	0	0	0	0	0	0	0	0	0	0
P01023|A2MG_HUMAN	R.IAQWQSFQLEGGLKQFSFPLSSEPFQGSYK.V	Y	47.19	3433.7	30	-4.1	859.428	4	130.9							76300														185000					127000	21	21627	CRMR-R101_170901.raw	4	0	0	0	0	0	0	1	0	0	0
P01023|A2MG_HUMAN	K.SFVHLEPMSHELPC(+57.02)GHTQTVQAHYILNGGTLLGLK.K	Y	47.09	3883.95	35	-3.7	971.991	4	102.15														216000													14	17242	CR-R8_170901.raw	1	0	0	0	0	0	0	0	0	0	0
P01023|A2MG_HUMAN	R.VVSMDENFHPLNELIPLVYIQDPK.G	Y	47.04	2809.44	24	2.4	703.368	4	132.88	8640000	237000	146000			153000	197000	5930000			8390000			228000	149000	146000	157000			19300000	4350000	13400000	181000				20	23694	CRMR-B87_170901.raw	22	3	2	1	0	0	1	1	1	0	0
P01023|A2MG_HUMAN	K.TAQEGDHGSHVYTK.A	Y	44.16	1528.69	14	-1.1	383.18	4	24.49			37300			15700	70000						18800				25900					27200					22	2653	CRMR-R65_170901.raw	6	0	0	1	0	0	1	1	0	0	0
P01023|A2MG_HUMAN	K.YNILPEK.E	N	44.15	875.475	7	-4	438.743	2	57.61	419000	577000	658000		412000	327000	235000	199000	435000	405000	386000	131000	253000	373000		718000	720000	347000	286000	486000	194000	708000	231000		382000	197000	3	8962	CR-B28_170901.raw	39	2	1	2	0	2	2	2	1	2	2
P01023|A2MG_HUMAN	R.DLKPAIVK.V	Y	43.89	882.554	8	-2	442.283	2	44.5	98000	182000	301000	36000	40900				49500	23300	31800		128000	123000		179000	171000	59300		61900		204000					18	5825	CRMR-B75_170901.raw	18	1	1	1	1	1	0	0	0	1	1
P01023|A2MG_HUMAN	R.GEAFTLK.A	Y	43.43	764.407	7	-2.4	383.21	2	52.28		368000	294000	196000	198000	440000	353000	158000	198000	145000	215000	71800	169000	229000	13800	339000	571000	177000	222000	339000	124000	283000	104000		233000	89100	6	8042	CR-B7_170901.raw	45	2	1	2	1	2	2	2	2	2	2
P01023|A2MG_HUMAN	K.FRVVSM(+15.99)DENFHPLNELIPLVYIQDPK.G	Y	43.36	3128.6	26	2.5	783.159	4	124.91		76100				192000	405000																	110000			6	22595	CR-B7_170901.raw	4	0	1	0	0	0	1	1	0	0	0
P01023|A2MG_HUMAN	K.TKVFQLK.R	Y	42.42	862.528	7	-1.5	432.27	2	45.44	297000	744000	375000	218000		401000	147000	210000	484000	97700		1790		202000		167000	329000		467000	94800	81600	331000	41400			45900	7	6414	CR-B8_170901.raw	33	2	2	2	1	0	2	2	1	2	2
P01023|A2MG_HUMAN	K.YNILPEKEEFPFALGVQTLPQTC(+57.02)DEPK.A	Y	41.86	3162.56	27	-0.7	1055.19	3	117.38				633000	742000				659000			341000		997000	497000			787000						283000	589000		12	19577	CR-R50_170901.raw	9	0	0	0	1	1	0	0	0	1	0
P01023|A2MG_HUMAN	R.QLNYKHYDGSYSTFGER.Y	Y	41.54	2063.93	17	-3	688.983	3	57.11							50600																				7	8745	CR-B8_170901.raw	1	0	0	0	0	0	0	1	0	0	0
P01023|A2MG_HUMAN	K.SLNEEAVKK.D	Y	39.07	1016.55	9	-2.4	509.281	2	28.59			14800				20100										17300					12700					17	2995	CRMR-B73_170901.raw	6	0	0	1	0	0	0	2	0	0	0
P01023|A2MG_HUMAN	K.FQVDNNNR.L	Y	38.51	1005.46	8	-2.1	503.738	2	31.39	227000	286000	317000	135000	90400	206000	309000		120000		169000			219000		232000	416000	115000	60900						110000		2	3610	CR-B27_170901.raw	22	2	1	2	1	1	2	2	2	1	0
P01023|A2MG_HUMAN	K.SLNEEAVK.K	Y	38.3	888.455	8	-3.1	445.233	2	31.88		138000	130000										103000				113000					176000					2	3699	CR-B27_170901.raw	6	0	1	1	0	0	0	0	0	0	0
P01023|A2MG_HUMAN	K.KSGGRTEHPFTVEEFVLPK.F	Y	37.28	2157.12	19	-2.1	540.287	4	82.97							29100																				7	13861	CR-B8_170901.raw	1	0	0	0	0	0	0	1	0	0	0
P01023|A2MG_HUMAN	K.GVPIPNK.V	N	36.57	723.428	7	-1.9	362.721	2	38.52		226000																		149000							20	4635	CRMR-B87_170901.raw	2	0	1	0	0	0	0	0	0	0	0
P01023|A2MG_HUMAN	K.VDSHFR.Q	N	36.25	759.366	6	-1.2	380.69	2	26.71			76700			9580												18200				72900					22	2933	CRMR-R65_170901.raw	4	0	0	1	0	0	1	0	0	0	0
P01023|A2MG_HUMAN	R.TGTHGLLVKQEDM(+15.99)K.G	N	34.59	1571.8	14	-3.1	524.938	3	33.15							35800																				7	4039	CR-B8_170901.raw	1	0	0	0	0	0	0	1	0	0	0
P13671|CO6_HUMAN	K.ALNHLPLEYNSALYSR.I	N	76.93	1859.95	16	-0.8	620.991	3	82.4				177000	247000					257000	367000	144000	225000			298000	104000	251000		227000		110000			138000		18	13522	CRMR-B75_170901.raw	17	0	0	0	1	1	0	0	0	0	1
P13671|CO6_HUMAN	R.VPANLENVGFEVQTAEDDLKTDFYK.D	N	71.8	2841.37	25	0.1	948.131	3	125.42	72400	21900	83600		117000				40600	77300	91900	35800	74500	33600		50800	28500	131000	67700	121000		86900			0		18	22107	CRMR-B75_170901.raw	25	1	1	2	0	2	0	1	0	2	2
P13671|CO6_HUMAN	K.YNPIPSVQLMGNGFHFLAGEPR.G	N	70.31	2443.21	22	-2.9	815.408	3	119.94	165000	140000	210000	262000	314000	122000	114000	80700	194000	236000	423000	268000	284000	161000	100000	202000	150000	408000	157000	348000		421000	117000	88200			22	21132	CRMR-R65_170901.raw	43	2	2	2	2	2	2	2	1	2	2
P13671|CO6_HUMAN	R.GEVLDNSFTGGIC(+57.02)K.T	N	68.65	1495.7	14	-2	748.855	2	73.92	65900	51300	167000	75700	135000		53200		165000	137000	226000	117000		127000		91400	109000	185000	157000	289000	43100		21700		109000	33600	18	11803	CRMR-B75_170901.raw	37	1	1	2	2	2	0	1	1	2	2
P13671|CO6_HUMAN	K.TFSEWLESVK.E	N	67.52	1224.6	10	-2.6	613.307	2	99.95	117000	36000	132000	125000	127000	62200	73500	95800	136000	121000	387000	91900	141000	157000		112000	100000	247000	132000	200000		131000	46000			28500	18	17017	CRMR-B75_170901.raw	40	2	1	2	2	2	1	2	2	2	1
P13671|CO6_HUMAN	K.DLHLSDVFLK.A	N	64.71	1185.64	10	-1.3	396.22	3	95.5			121000	63200	37800	24400			73300		101000		92800	70000		23600	41600	52400				17200				5090	18	16129	CRMR-B75_170901.raw	25	0	0	3	2	1	1	0	0	3	0
P13671|CO6_HUMAN	K.DLTSLGHNENQQGSFSSQGGSSFSVPIFYSSK.R	N	61.39	3391.56	32	-4.4	1131.52	3	106.17	194000		208000	156000	181000					196000	363000		177000			173000		268000									13	18128	CR-R7_170901.raw	10	2	0	1	1	1	0	0	0	0	1
P13671|CO6_HUMAN	K.ENPAVIDFELAPIVDLVR.N	N	59.53	2009.08	18	0.6	1005.55	2	144.9											119000		47200					125000		70100		82400					18	26067	CRMR-B75_170901.raw	6	0	0	0	0	0	0	0	0	0	0
P13671|CO6_HUMAN	R.IGESIELTC(+57.02)PK.G	N	58.56	1245.63	11	-2	623.82	2	63.71			86900	56600					87700	93800		47900		53100		110000	48700	263000		60100		56500	16800				18	9731	CRMR-B75_170901.raw	18	0	0	2	1	0	0	0	0	1	2
P13671|CO6_HUMAN	R.KYNPIPSVQLMGNGFHFLAGEPR.G	N	57.24	2571.31	23	-4.7	643.831	4	111.51						77200	34200																				6	19962	CR-B7_170901.raw	3	0	0	0	0	0	2	1	0	0	0
P13671|CO6_HUMAN	K.YYQENFC(+57.02)EQIC(+57.02)SK.Q	N	57.09	1767.72	13	-3.2	884.866	2	64.74										41400	54400																11	10197	CR-R31_170901.raw	2	0	0	0	0	0	0	0	0	0	1
P13671|CO6_HUMAN	R.SEYGAALAWEK.G	N	56.07	1223.58	11	-1.9	612.797	2	72.45	133000	55100	313000	78600	162000	61200	65400	65100	193000	263000	386000	84800	169000	123000		166000	174000	238000		273000	56800	108000	49500		151000	45000	9	11340	CR-R27_170901.raw	42	2	1	2	2	2	2	1	1	2	2
P13671|CO6_HUMAN	K.TLNIC(+57.02)EVGTIR.C	N	54.96	1274.67	11	-1.6	638.339	2	77.41	81900		153000	73800	166000		61800	0	148000	143000	226000	62000		89700		89600	67200	218000	151000	136000	53700	111000	19200	8940	117000		18	12510	CRMR-B75_170901.raw	36	1	0	2	2	2	0	1	2	2	1
P13671|CO6_HUMAN	R.SVLRPSQFGGQPC(+57.02)TAPLVAFQPC(+57.02)IPSK.L	Y	54.64	2941.49	27	2	981.507	3	101.33	206000		228000							167000							169000			224000		162000					20	17327	CRMR-B87_170901.raw	7	1	0	2	0	0	0	0	0	0	1
P13671|CO6_HUMAN	K.LSEKHEGSFIQGAEK.S	N	46.19	1658.83	15	-1.7	553.948	3	39.83																		12500									18	4928	CRMR-B75_170901.raw	1	0	0	0	0	0	0	0	0	0	0
P13671|CO6_HUMAN	K.HEGSFIQGAEK.S	N	44.47	1201.57	11	-1	601.793	2	37.56													20800														13	4716	CR-R7_170901.raw	1	0	0	0	0	0	0	0	0	0	0
P13671|CO6_HUMAN	K.RSENINHNSAFK.Q	N	39.07	1415.69	12	-2.9	472.903	3	28.39													14400														13	3146	CR-R7_170901.raw	1	0	0	0	0	0	0	0	0	0	0
P13671|CO6_HUMAN	R.QLEWGLER.T	N	37.47	1029.52	8	-2.5	515.768	2	74.88					120000	90900	70900	73600		164000	281000	59700	127000				101000	191000	75300								11	12309	CR-R31_170901.raw	13	0	0	0	0	2	1	1	1	0	2
P04003|C4BPA_HUMAN	R.KPDVSHGEMVSGFGPIYNYK.D	Y	82.25	2224.06	20	-0.3	742.361	3	78.53	271000		360000	256000	409000	183000	114000	87200	147000	231000	684000	142000	722000	350000		175000	298000	682000		291000		356000	47000				18	12733	CRMR-B75_170901.raw	48	4	0	2	4	4	1	2	1	1	2
P04003|C4BPA_HUMAN	R.FSAIC(+57.02)QGDGTWSPR.T	Y	70.93	1580.7	14	-3.1	791.357	2	70.16	307000	92900	642000	313000	680000	103000	105000	146000	378000	520000	819000	193000	153000	338000		394000	256000	722000	185000	476000	51800	328000	94900	25000	233000	70200	18	11043	CRMR-B75_170901.raw	46	2	2	2	2	2	2	1	2	2	2
P04003|C4BPA_HUMAN	K.EDVYVVGTVLR.Y	Y	68.16	1248.67	11	-1.6	625.342	2	83.52	250000	124000	230000	313000	296000	164000	184000	161000	229000	375000	517000	216000	484000	191000	60900	172000	178000	367000	171000	285000	55700	249000	128000	109000	83700	60200	1	14188	CR-B13_170901.raw	50	2	2	2	2	2	2	2	2	2	2
P04003|C4BPA_HUMAN	R.KPDVSHGEM(+15.99)VSGFGPIYNYK.D	Y	66.87	2240.06	20	-5.4	747.689	3	70									59200				228000														13	11063	CR-R7_170901.raw	3	0	0	0	0	0	0	0	0	1	0
P04003|C4BPA_HUMAN	K.GYILVGQAK.L	Y	60.47	947.544	9	-1.6	474.779	2	57.48	121000		132000	113000	162000				73100	110000	153000	52800	127000	80700		70100	76500	140000		135000		83000	31400				18	8446	CRMR-B75_170901.raw	28	1	0	2	2	1	0	0	0	2	2
P04003|C4BPA_HUMAN	R.GVGWSHPLPQC(+57.02)EIVK.C	Y	58.07	1705.86	15	-2	569.626	3	73.48	305000	201000	625000	180000	447000			224000	261000	392000	683000	239000		424000		275000	205000	621000	168000	399000		432000	99100		203000		22	11923	CRMR-R65_170901.raw	32	2	2	2	1	2	0	0	1	2	2
P04003|C4BPA_HUMAN	K.YTC(+57.02)LPGYVR.S	Y	55.94	1127.54	9	-2.8	564.777	2	60.1	190000						73900		442000				173000								95000		158000	44000		91900	9	8863	CR-R27_170901.raw	12	1	0	0	0	0	0	1	0	1	0
P04003|C4BPA_HUMAN	R.SHSTQTLTC(+57.02)NSDGEWVYNTFC(+57.02)IYK.R	Y	55.32	2910.26	24	-1	971.092	3	103.81			244000							182000				124000		157000		157000									14	17561	CR-R8_170901.raw	6	0	0	1	0	0	0	0	0	0	1
P04003|C4BPA_HUMAN	K.LNNGEITQHR.K	Y	55.09	1180.59	10	-2	394.538	3	29.48	27000				14400	20500	21000			9690			106000				14000										6	3503	CR-B7_170901.raw	15	3	0	0	0	1	2	2	0	0	1
P04003|C4BPA_HUMAN	K.YTCLPGYVR.S	Y	54.9	1070.52	9	-2.4	536.267	2	66.55							187000																				7	10640	CR-B8_170901.raw	2	0	0	0	0	0	0	2	0	0	0
P04003|C4BPA_HUMAN	K.EEIIYEC(+57.02)DK.G	Y	52.98	1197.52	9	-2.5	599.767	2	48.19			25000		18100						11200		17300	11300				20200				21500					5	6696	CR-B50_170901.raw	9	0	0	1	0	1	0	0	0	0	0
P04003|C4BPA_HUMAN	R.TWYPEVPK.C	Y	46.88	1018.51	8	-3.6	510.262	2	71.66	105000									135000																	10	11278	CR-R28_170901.raw	3	1	0	0	0	0	0	0	0	0	2
P04003|C4BPA_HUMAN	K.QSSSYSFFK.E	Y	46.04	1079.49	9	-1.6	540.753	2	68.16	194000	99300	264000	169000	216000		74400	72000	173000	192000	229000	81000	340000	141000		161000	109000	225000	131000	170000		129000	33600		75700	29300	11	10914	CR-R31_170901.raw	39	2	1	1	2	2	0	2	2	2	2
P04003|C4BPA_HUMAN	K.LSC(+57.02)SYSHWSAPAPQC(+57.02)K.A	Y	43.88	1877.82	16	1.1	626.948	3	56.11	45100				181000									106000													14	8231	CR-R8_170901.raw	3	1	0	0	0	1	0	0	0	0	0
P04003|C4BPA_HUMAN	K.MALEVYK.L	Y	42.22	852.442	7	-2.8	427.227	2	58.79	87000		40300	73500		69100	77300			53100				47800			85600		67600								10	8622	CR-R28_170901.raw	14	2	0	1	1	0	1	2	0	0	2
P04003|C4BPA_HUMAN	R.FSAICQGDGTWSPR.T	Y	36.47	1523.68	14	-2.3	762.847	2	75.76							71400																				7	12457	CR-B8_170901.raw	1	0	0	0	0	0	0	1	0	0	0
P04003|C4BPA_HUMAN	K.DTIVFK.C	Y	36.31	721.401	6	-2.9	361.707	2	52.54			72600	36400	51700						44100		154000					38400		53500							3	7912	CR-B28_170901.raw	10	0	0	2	1	1	0	0	0	0	0
P04003|C4BPA_HUMAN	R.GVGWSHPLPQCEIVK.C	Y	35.51	1648.84	15	-1.8	550.619	3	82.45							92300																				7	13757	CR-B8_170901.raw	1	0	0	0	0	0	0	1	0	0	0
P04003|C4BPA_HUMAN	R.HSGEENFYAYGFSVTYSCDPR.F	Y	34.84	2428.01	21	-3.6	810.34	3	96.72							74200																				7	16540	CR-B8_170901.raw	1	0	0	0	0	0	0	1	0	0	0
P07225|PROS_HUMAN	K.ASFTC(+57.02)TC(+57.02)KPGWQGEK.C	Y	68.17	1755.77	15	-2.5	586.263	3	48.96	321000	160000	304000	203000	251000	229000	183000	102000	158000	140000	283000	85800		167000		248000	185000	344000	85300	307000		171000			115000		18	6716	CRMR-B75_170901.raw	39	2	2	2	2	2	2	2	2	2	2
P07225|PROS_HUMAN	R.SFQTGLFTAAR.Q	Y	65.37	1197.61	11	-2.5	599.813	2	79.76	151000	66300	179000	121000	186000	166000	123000	166000	148000	98400	255000	97500	145000	149000	29600	168000		307000		187000	60100	93900	36100	23400	110000	53800	3	13500	CR-B28_170901.raw	46	2	2	2	1	2	2	1	2	2	2
P07225|PROS_HUMAN	R.IQALSLC(+57.02)SDQQSHLEFR.V	Y	65.32	2030.98	17	-1.4	678.001	3	80.87	161000	30600	135000	119000	164000		112000			109000				125000		95400	177000	115000				107000					22	13384	CRMR-R65_170901.raw	17	1	1	2	2	2	0	1	0	0	1
P07225|PROS_HUMAN	K.VYFAGFPR.K	Y	58.12	955.491	8	-3	478.752	2	81.13	379000	171000	342000	328000	434000	294000	142000	283000	312000	273000	441000	163000	474000	359000	146000	346000	298000	754000	173000	537000	165000	293000	185000	108000	244000		18	13263	CRMR-B75_170901.raw	49	2	2	1	2	2	2	2	2	2	2
P07225|PROS_HUMAN	K.HC(+57.02)LVTVEK.G	Y	54.3	984.506	8	-2.6	493.259	2	37.2							13400		6410		13800			15000						16100							20	4383	CRMR-B87_170901.raw	6	0	0	0	0	0	0	1	0	1	0
P07225|PROS_HUMAN	R.NNLELSTPLK.I	Y	51.97	1127.62	10	-1.2	564.816	2	67.56		50400	84600	85900	97900						111000		83400			73500		89700		76600		68000					18	10515	CRMR-B75_170901.raw	16	0	1	2	1	2	0	0	0	0	0
P07225|PROS_HUMAN	R.FSAEFDFR.T	Y	51.41	1017.46	8	-2.2	509.734	2	82.4				49900			27000						46000		19900	33200						37600	17700	15000			16	13683	CRMR-B65_170901.raw	10	0	0	0	1	0	0	1	0	0	0
P07225|PROS_HUMAN	K.IETISHEDLQR.Q	Y	50.84	1339.67	11	-1.3	447.565	3	43.53			49800		54900	58200			25200		40200		86300			45700		43800		28600							6	6257	CR-B7_170901.raw	11	0	0	1	0	1	1	0	0	1	0
P07225|PROS_HUMAN	R.QSTNAYPDLR.S	Y	46.22	1163.56	10	-1.6	582.785	2	46.74	29600					44600		12900	21500		34500		37900	24100		27900	29600	33700		33600							17	6360	CRMR-B73_170901.raw	14	1	0	0	0	0	1	0	1	1	0
P07225|PROS_HUMAN	R.SWNLMK.Q	Y	38.01	777.384	6	-1.4	389.699	2	64.99			38500	66200		63100	38600				47800						41600	39600		57700							4	10116	CR-B31_170901.raw	8	0	0	1	1	0	1	1	0	0	0
P07225|PROS_HUMAN	K.NGFVMLSNK.K	Y	36.9	1008.51	9	-5.8	505.257	2	74.99											0																11	12331	CR-R31_170901.raw	1	0	0	0	0	0	0	0	0	0	0
P07225|PROS_HUMAN	R.QLAVLDK.A	Y	34.41	785.465	7	-1.5	393.739	2	49.72													37100														13	7021	CR-R7_170901.raw	1	0	0	0	0	0	0	0	0	0	0
P07225|PROS_HUMAN	K.YLVC(+57.02)LR.S	Y	34.07	822.442	6	-1.5	412.228	2	64.55									144000																		9	9771	CR-R27_170901.raw	1	0	0	0	0	0	0	0	0	1	0
P07360|CO8G_HUMAN	K.YGFC(+57.02)EAADQFHVLDEVR.R	Y	75.95	2054.92	17	-1.7	685.978	3	100.75	102000	66800	101000	99600	143000	55700	74400		65200	120000	129000	71900				106000		136000		89900		96200	25900		67800		18	17172	CRMR-B75_170901.raw	29	2	1	2	2	1	1	1	0	2	1
P07360|CO8G_HUMAN	R.AEATTLHVAPQGTAMAVSTFR.K	Y	62.26	2158.08	21	-2.4	720.367	3	79.25			49800	44100	30500								64000				45400	95600		56500			27700				13	12864	CR-R7_170901.raw	9	0	0	2	1	1	0	0	0	0	0
P07360|CO8G_HUMAN	R.SLPVSDSVLSGFEQR.V	Y	55.18	1619.82	15	-1.4	810.914	2	96.21				44500	62300		18200			37500	72500		64400	20100		32900	28700	92500									18	16269	CRMR-B75_170901.raw	13	0	0	0	1	1	0	1	0	0	1
P07360|CO8G_HUMAN	R.QLYGDTGVLGR.F	Y	41.34	1177.61	11	-2.2	589.811	2	63.28					67400								117000					51800		44300							13	9713	CR-R7_170901.raw	5	0	0	0	0	1	0	0	0	0	0
Q9NZP8|C1RL_HUMAN	K.LGNFPWQAFTSIHGR.G	Y	65.84	1729.87	15	-2.1	577.629	3	107.7	201000	116000	109000	179000	119000	180000	149000	110000	142000	192000	222000	67000	91200	104000	42400	111000	139000	121000	87000		35400	68100	76000	59300	105000	60600	18	18572	CRMR-B75_170901.raw	52	2	2	2	2	2	2	2	2	2	2
Q9NZP8|C1RL_HUMAN	R.WILTAAHTIYPK.D	N	54.38	1412.78	12	-1.9	471.934	3	86.06				102000		108000	74500				130000		31600	73200			100000					21400	32100				7	14472	CR-B8_170901.raw	16	0	0	0	2	0	2	2	0	0	0
Q9NZP8|C1RL_HUMAN	K.VLSYVDWIK.G	Y	54.29	1121.61	9	-2.6	561.812	2	99.12	0	34800		73200	35600	47600	42100	57900	49000	84400	100000		53200	44800		35300	38800	39000		97700					58900		18	16851	CRMR-B75_170901.raw	30	2	1	2	1	1	2	1	2	2	1
Q9NZP8|C1RL_HUMAN	R.GGGALLGDR.W	N	38.98	814.43	9	-2.4	408.221	2	41.05											33600		36400	22400													11	5335	CR-R31_170901.raw	3	0	0	0	0	0	0	0	0	0	0
[truncated: 20 more columns]
